# Supplementary material for: Health Care Professionals’ Experience of Using AI: Systematic Review With Narrative Synthesis
Source: J Med Internet Res. 2024 Oct 30;26:e55766. doi: 10.2196/55766 (PMC11561443; doi:10.2196/55766)
Supplement: Multimedia Appendix 2 [file jmir_v26i1e55766_app2.xlsx]

## Sheet: Final Data extraction
													Characteristics of participants			Description of the AI examined
Study ID (Author, Year)	Correspondng Author's Country	Study Location	Aims and objectives	Study design	Study type	The period between implementation and exploration of experiences	Training of HCPs reported (Yes/No)	Who trained them (such as, developer, other clinicians etc)	Duration of training	Training format	Impact of trainning on HCP reported by Author (Yes/No)	Impact of trainning (text/Quote)	Categories of participants included	Number of participants (if reported)	Length of experience of participants	Name of AI used	What it was used for	Where it was used	Target patients	Input data (Image/Tabular/Multimodal)	Platform (e.g. electronic medical record based, standalone app/website, mhealth embedded)	Tool development (e.g. was it developed in house or by a third party)	Study Funder	Potential conflicts of interest	Author's conclusion	Strengths and limitations of study as reported by authors	Reviewer's note
Romero-Brufau 2020	USA	Wisconsin, USA	To explore attitudes about artificial intelligence (AI) among staff who utilized AI-based clinical decision support (CDS)	Pre-post survey	survey-pre-post survey(Quantitative)	Pre-intervention surveys were conducted in September 2018 and post-intervention surveys were conducted in February 2019. The go-live date for the implementation was in November 2018	No	NA	NA	NA	No	NA	clinical staff (e.g., physicians, registered nurses, licensed practical nurses, social workers	81 staff members	Unclear	Clinical decision support tool	detection of high-risk for poor glycemic control in the next 3 months.	three primary-care clinics in Southwest Wisconsin	unclear	Tabular	electronic health record and social determinant of health data	commercial vendor	Institutional RedCap resources were funded by UL1TR002377.	The authors have no personal conflicts of interest to disclose. The AI-based CDS described herein was developed by a third-party vendor and contracted for use by Mayo Clinic. Mayo Clinic and the vendor participate in a licensing agreement for other technologies developed by Mayo Clinic but unrelated to this manuscript. The vendor played no role in the conception of the manuscript, data analysis, …	While AI has great promise to improve clinical care, expectations for what is possible or useful must be tempered. AI may be poorly-suited to assess nuanced aspects of care that involve personal and social factors and are not easily codified within the EHR. This reinforces that AI is unlikely to replace clinicians anytime in the foreseeable future. Yet, it may be useful as a tool used by trained …	L: A number of considerations limit our ability to draw conclusions about the use of AI in health care in general. First, we surveyed staff at three clinics before and after implementation of one specific AI-based CDS tool. Experiences in different work settings or with different AI- based CDS may vary. Questions asked about attitudes toward AI in general and did not refer specifically to the spe…
Goncalves 2020	Brazil	Paraná, Brazil	To present the nurses’ experience with technological tools to support the early identification of sepsis, before and after implementation, as well as in hospital clinical practice.	Before and after	Qualitative- semistructured interview	unclear	No	NA	NA	NA	No	NA	Nurses	NR	Unclear	Robot Laura	early identification of sepsis	in a philanthropic hospital of a capital in the south of Brazil.	unclear	?Tabular	Electronic health record	? commercial vendor	The research project to which this article is linked was funded by CAPES under Process number 23038.019035 / 2016-66.	NR	The observations described in the field study point out that the use of a decision support tool in the clinical practice of nurses enhances their role in the early identification of sepsis and provides visibility and professional satisfaction. Thus, corroborating what is already pointed out in literature on the impact of technologies in the professional practice of nurses, it is necessary to deve…	NR	This study is part of the research project “Artificial Intelligence and Management of Patients with Sepsis: Influence on Decision Making, Interventions and Nurs_x0002_ing Outcomes”, which follows the ethical precepts of Resolution 466/2012 of the National Health Council and was approved by the Research Ethics Committee of the Federal University of Paraná.
Beede 2020	USA	Thailand	To explored the expectations and realities that nurses encounter in bringing a deep learning model into their clinical practices	Prospective study	qualitative	unclear	No	NA	NA	NA	No	NA	Nurses and camera technician	13 ( pre deployment field work) 6 ( post deployment fieldwork)	Unclear	unclear	assessment of diabetic retinopathy	three clinics within the province of Pathum Thani: Klong Luang, Nongsue, and Lamlukka.	Patients ( diabetic) requiring an eye examination	Image	Electronic health record	In house	NR	NR	We are in a critical time in healthcare and technology, with deep learning algorithms poised to advance the field of medicine and improve patient outcomes. In this paper, we describe a sociotechnical study of a deep learning system for the detection of diabetic eye disease, used with patients in clinical care. Through observation and interviews with nurses and technicians in parallel with a prosp…	L:This research is not without limitations. Although we evalu_x0002_ated a deep learning system in the wild, our study focused on primary users of the system: nurses and camera technicians. Further research is needed to understand how the system af_x0002_fects the patient experience; in particular, patients’ trust of the result, and likelihood to act on the result. Additional research is also nee…	In all interviews (pre- and post-deployment), one researcher led the discussion with the aid of a Thai interpreter who trans_x0002_lated the researcher’s questions and the participant’s responses.
Cruz 2019	Spain	Spain	to present a pioneering and practical experience in the development and implementation of a clinical decision support system (CDSS) based on natural language processing (NLP) and artificial intelligence (AI) techniques.	NR	quantitative (non randomised comparative)	NR	No	NA	NA	NA	No	NA	physician (general practitioners and pediatricians)	86	Unclear	Clinical decision support system (CDSS)	processes the notes taken by professionals during their medical consultation.	in the primary care area of Castilla-La Mancha's Health Service	unclear	Tabular	Electronic health record	developed by Accenture	NR	NR	This paper presents the first real-time CDSS based on NLP and AI techniques implemented in the Spanish National Health System. It allows measurement and improvement of the adherence of primary care physicians to the clinical pathways established by the Health Service. This CDSS helps professionals in their decision-making process and reduces the variability of clinical practice in the healthcare …	L: One limitation of our project – indeed, any project working with EHRs – is EHR incompleteness. This can sometimes result in an insufficient amount of information for meaningful processing and measurement. S:A new example of this ongoing transformation is the real-time CDSS presented in this paper. In fact, the results are very promising, although their preliminary nature means they must be int…
Lebovitz 2022	USA	Urbanside, USA	to examine how opacity of AI-in-use is experienced and dealt with when professionals use AI when forming judgments.	an in-depth field study	Qualitative-ethnographoc observation,semi-structured interviews	The primary source of data for thisstudy is ten months (over 500 hours) of ethnographic observation	No	NA	NA	NA	No	NA	radiologists	33 interviews	Unclear	unclear	breast imaging, chest imaging, and pediatric imaging.	three different departments in a large diagnostic radiology organization at Urbanside, a teaching hospital in a major U.S. city.	unclear	Image	?standalone	unclear	NR	NR	To conclude, we do not wish to convey that dealing with the opacity related to AI tools, even by using AI interrogation practices, should be viewed as the desired or optimal path forward. From knowledge and learning perspectives, the opacity of AI tools can be seen as inhibiting knowledge workers’ full feedback and reflective cycles (Schon¨ 1983, Gherardi 2000). When professionals cannot analyze …	NR	Twentyone informal interviews took place as radiologists conducted their work or during short breaks, covering questions about unclear aspects of diagnoses for recent patient cases, interactions with their colleagues or patients, or specific moments of using or not using various technologies. Twelve formal interviews allowed us to deepen our understanding of what it means to be a radiologist, how…
Sandhu 2020	USA	Durham, USA	to explore the factors influencing the integration of a machine learning sepsis early warning system (Sepsis Watch) into clinical workflows.	NR	Qualitative- Semistructured interviews	4 months	Yes	NR	NR	unclear	No	NA	Physicians and nurses	15 (7 ED physicians and 8 RRT nurses)	Unclear	Sepsis Watch	predict a patient’s likelihood of meeting the sepsis phenotype within the subsequent 4 hours	Duke University Hospital (DUH)	unclear	Tabular	Electronic health record	In house	This qualitative evaluation was financially supported by the Duke Program II and the Duke Undergraduate Research Support Office.	MS, WR, AB, NB, and CO are named inventors of the Sepsis Watch deep learning model, which was licensed from Duke University by Cohere Med Inc. These authors do not hold any equity in Cohere Med Inc. No other authors have relevant financial disclosures.	Although previous studies have studied factors affecting the implementation of CDS tools [48], the use of black box models in health care settings presents unique challenges and opportunities related to trust and transparency. Previous studies exploring the implementation of these models have focused on surveying clinician perspectives on future rollout [42,49-51]. Unfortunately, these studies do…	L: This study has several limitations. First, its findings need to be generalized with caution to other settings or applications that differ in organizational structure, capacity, and professional norms and practices. Other settings that also use a participatory approach to intervention development may result in unique tool layouts or workflows. Second, the study largely focuses on workflow integ…	Strngth of the study is not clearly reported. The following points could be conseder as strength (?) We found that creating a new, specialized role for the program allows nurses enough time and patient volume to build unique expertise and effective strategies to communicate with physicians. Recruiting clinicians with strong interest in the program, familiarity with sepsis, and strong communicatio…
Saunders 2021	Canada	Toronto, Canada	we sought the perspectives of patients, family members, and HCPs to identify acceptability of mHOMR as a mortality risk tool.	a postpositivist, qualitative content methodology	Qualitative	November 2016 to May 2017 pre-implementation and from June to October 2017 post-implementation	NR	NR	NR	NR	No	NA	HCPs(residents, administrative staff and physicians), patients and caregivers	80 were screened but 64 eventually participated (80% response rate).	Unclear	The modified Hospitalised-patient One-year Mortality Risk (mHOMR) tool	identifies patients at risk of 1-year mortality	at two quaternary hospitals in Toronto, Canada.	Patients with non-cancer serious illnesses	Tabular	Electronic health record	unclear	This research was funded by Canadian Frailty Network (Technology Evaluation in the Elderly Network), which is supported by the Government of Canada through the Networks of Centres of Excellence (NCE) programme. This project was also supported financially by the Temmy Latner Centre for Palliative Care and the Toronto General/Toronto Western Foundation, and received in-kind support from the Ottawa …	None declared.	This study, combined with Wegier et al’s study, represents two components of the IO framework proposed by Proctor et al. Taken together, the mHOMR tool is feasible and is acceptable, the results are promising to continue to assess implementation. Future research will continue to look at ideal implementation conditions, as dictated by the IO framework.	L:Regarding limitations, we were unable to collect demographic data or mHOMR scores of participants. However, given the consecutive enrolment and high degree of participation, our sample should be representative of patients who may be seen on a medicosurgical ward with an mHOMR score of >0.21. Second, some participants were unable to provide a large period of their time, resulting in a short aver…
Wang 2022	USA	Durham, USA	to determine facilitators and barriers to successful integration of the ML-driven CDS to identify PAD patients more effectively and equitably for intervention. Our secondary objective is to evaluate differences in stakeholder aspirations for the ML_x0002_driven CDS	NR	Qualitative- Semistructured interviews	NR	NO	NA	NA	NA	No	NA	members from technology team(.Program Manager, Data Engineer, Data Scientist), health system operations team(Administrative Leader, Nurse, Operational leader, Clinical pharmacist), and from clinical end-users (Vascular Surgeon, Primary Care Provider)	12	Unclear	Clinical decision support tool	used to identify symptomatic, asymptomatic and inadequately-treated peripheral artery disease (PAD), in order to facilitate timely, guideline-based PAD care.	at Duke Health, an integrated care system of community and specialist healthcare providers based in Durham, North Carolina,	PAD patients who had at least one visit to Duke Health with a PAD related diagnosis code between January 2015 and March 2016	Tabular	Electronic health record	In house	NR	NR	Newly developed health care ML-driven CDS solutions continue to proliferate. Although many stakeholders are involved in the development, integration, and use of these systems, little is known about how these different stakeholder groups approach ML. In this qualitative study, technical, clinical, and operational stakeholders were interviewed to surface barriers to and facilitators of successful i…	L:This study has several important limitations. First, this study did not include all relevant stakeholder groups affected by the PAD ML-driven CDS. This decision was made because the early stage of integration meant that many of these stakeholders were yet to experience the effect of the PAD algorithm. Missing from our stakeholder cohort were patients whose care is impacted by the algorithm, pay…
McAdam 1990	UK	West Yorkshire, UK	This paper describes experience in a modern district general hospital with a small desktop system for computer-aided diagnosis of acute abdominal pain, over a 12-year period involving 5512 cases.	NR	Quantitave	Approximately 12-15years	NO	NA	NA	NA	No	NA	The staffing of the surgical unit (consists of three teams, each of one consultant surgeon,one registrar or senior house officer and one preregis_x0002_tration house officer.) and patients (cases)	unclear	Unclear	Leeds system	monitoring acute abdominal pain	Airedale District General Hospital, West Yorkshire	patients presenting with acute abdominal pain	Tabular	unclear	a third party	NR	NR	There are considerable difficulties in assigning mone_x0002_tary values of 'savings' in the NHS and the probable value of the resources saved at Airedale must be notional. However, in the first 6 years' usage of the system, it would appear that this far outweighs the system running costs: a part-time operator at about £2000 per annum and amortisation costs of a few hundred pounds per annum. An im…	S:previous work in Leeds (1) has shown that whereas most junior hospital doctors have a diagnostic accuracy in the acute abdomen of between 45% and 55%, an accuracy of 70-80% can be achieved with care and the provision of a simple backup computer-aided system. This work has been amply confirmed by Gunn (8), Wilson (10), Boom (11), Adams et al. (5), Scarlett et al. (12) and Clifford et al. (13). T…	Strength and limitations were not clearly reported
Frymoyer 2020	USA	Stanford, USA	To describe the hospital implementation and usage of a MIPD clinical decision support (CDS) tool for vancomycin in a pediatric population.	survey	Unclear-Mixed method	May 2017 (start of implementation) to June 2019	Yes	Vendor	NR	Didactics	No	NA	clinical pharmacists	26	Unclear	InsightRX-MIPD CDS tool	determining the optimal dosing regimn of Vancomycin	Lucile Packard Children’s Hospital Stanford	neonates and children for suspected or documented infections with methicillin-resistant Staphylococcus aureus (MRSA), methicillin-resistant coagulase-negative Staphylococci, and other drug-resistant gram-positive organisms.	Tabular	Electronic health record	Third party vendor	NR	NR	Vancomycin MIPD was implemented and adopted into clinical care using a commercially available cloud-based CDS tool integrated into the EHR. EHR integration was fundamental for broad adoption, providing access to the MIPD CDS tool within the clinical workflow of providers and minimizing data-entry burden. Clinical pharmacists led our MIPD implementation and helped promote adoption. While successfu…	L: Our implementation effort represents the experience of a single institution and was designed to take advantage of our local resources and healthcare system. Therefore, the generalizability of our specific approach may be limited. In addition, the individual contribution of each component of our implementation approach in promoting clinical adoption cannot be examined. Nonetheless, our implemen…
Ginestra 2019	USA	USA	Assess clinician perceptions of a machine learning-based early warning system to predict severe sepsis and septic shock (EWS 2.0)	Prospective observational study	Survey-Likert-scale survey	five months after the EWS 2.0 alert was deployed	Yes	unclear	NR	unclear	No	NA	Registered nurses (nurses) and physicians or advanced practitioners (providers).	724 survey responses	Unclear	EWS 2.0 alert (early warning system - machine learning-based sepsis prediction tool)	Sepsis prediction	Tertiary teaching hospital	Non-ICU admissions	?Tabular	Electronic health record	In house	Unclear (but some authors acknowledged financial supports - see potential conflicts of interest)	Dr. Umscheid’s contribution to this project was supported in part by the National Center for Research Resources (grant no. UL1RR024134), which is now at the National Center for Advancing Translational Sciences (grant no. UL1TR000003). The content of this article is solely the responsibility of the authors and does not necessarily represent the official views of the National Institutes of Health. …	Clinician perceptions of EWS 2.0 were mixed and, in general, poor. Despite excellent predictive characteristics, the EWS 2.0 alert infrequently provided new clinical information or changed management. Alerted patients’ relative clinical stability may have contributed to alert skepticism and uncertainty in response. Clinicians may find it difficult to trust complex predictive algorithms over their…	L:While response rates for the First Survey were comparable to that expected for web-based clinician surveys (33, 34), we cannot exclude non-responder bias. Low response rates and limited continuity reported by clinicians at 48 hours may limit the interpretation of the Second Survey results. However, it is unclear in which direction non-responder bias would influence our results, as both clinicia…	Description of the tool :To create EWS 2.0, we trained an ML algorithm to predict severe sepsis or septic shock. The algorithm was developed using a random forest classifier trained on EHR data from adult patients discharged from July 2011 to June 2014 from any of our three urban acute care hospitals (n=162,212). Positive cases (n=943) were defined as having an ICD9 code of 995.92 (Severe Sepsis)…
Jauk 2021	Austria	Styria, Austria.	To gain knowledge of the uptake, user acceptance and concerns regarding a ML-based prediction application designed to improve patient safety in a clinical setting.	a convergent parallel design for the mixed methods study	mixed methods	?After seven months of implementation	Yes	unclear	NR	NR	No	NA	nurses, physicians and expert group meetings	47 ( nurses and physicians) 15 (expert group meetings members)	nurses and physicians from all levels of experience	unclear	the occurrence of delirium	the regional public care provider in Styria, Austria.	every patient admitted to one of the departments	?Tabular	Electronic health record	unclear	Open access funding provided by Medical University of Graz. SJ is currently employed by Steiermärkische Krankenanstaltengesellschaft m.b.H. (KAGes) and was partly financed by a PhD project of the K1 COMET Competence Centre CBmed. CBmed is funded by the Federal Ministry of Transport, Innovation and Technology (BMVIT); the Federal Ministry of Science, Research and Economy (BMWFW); Land Steiermark (…	The authors declare that they have no known competing financial interests or personal relationships that could have appeared to influence the work reported in this paper.	The results of our study are unique, as we are among the first to implement a ML-based prediction application using electronic health records into clinical routine. The combination of quantitative and qualitative methods in the user-centric evaluation enriches our previously conducted evaluation of the performance of the algorithm during seven months of implementation. The high accuracy of the de…	L:Potential extra workload has been identified as a barrier of implementation, a result that might be essential for a successful uptake of ML-based applications in general. Users reported that the application did not increase their workload. However, further research is needed to determine whether a too high number of false positives might lead to additional preventive actions and increase the cl…	qualitative data from expert group meetings
Joshi 2022	USA	Nationalwide, USA	The purpose of this study is to explore sepsis CDS implementation from the perspective of implementation leads by describing the motivations, tool choices, and implementation experiences of a diverse group of implementers.	descriptive study	Qualitative- semistructured interviews and questionnaire	Unclear- between 3mo to 3 yrs	No	NA	NA	NA	No	NA	hospital leaders	21 hospital leaders overseeing 15 centres	Unclear	Clinical decision support (CDS) tools	Sepsis prediction	Nationalwide hospitals in the USA	unclear	?multimodal	?standalone	third party, commercial vendor, and homegrown	NR	None declared.	In this small but diverse set of hospitals, we find broad heterogeneity in institutional application of CDS to improve sepsis outcomes. Implementation of all tools was time consuming and complicated, with the job of making tools clinically useful falling largely to individual institutions. While both RB and ML models posed significant challenges to optimization of the alert and integration into t…	L: This study has several limitations. Its generalizability is potentially limited by selection bias from limited sample size and convenience sampling. The surveyed group is diverse but not clearly representative of American hospitals. While the heterogeneity of the sampled institutions does not overcome possible selection bias, it provides insight that predictive analytics are being employed for…	Non-Healthcare professionals were included in the sample
Kappen 2016	Netherlands	Utrecht, Netherlands	Prediction models may facilitate risk-based management of health care conditions. In a large cluster-randomized trial, presenting calculated risks of postoperative nausea and vomiting (PONV) to physicians (assistive approach) increased risk-based management of PONV. This increase did not improve patient outcomedthat is, PONV incidence. This prompted us to explore how prediction tools guide the de…	cluster-randomized trial,	mixed methods	NR	No	NA	NA	NA	No	NA	physicians	57	in different career stages (resident or junior attending vs. senior attending)	model-based risk estimates of PONV	prediction model for postoperative nausea and vomiting (PONV)	the Anesthesiology department at the University Medical Center Utrecht	all surgical patients	unclear	unclear	unclear	NR	NR	In summary, we studied facilitators and barriers in the use of clinical prediction and decision models using a large randomized study on the implementation of a prediction model for PONV. Conscious integration of a predicted risk into the doctor’s decision-making process may be difficult when the decision-making process is mostly intuitive and implicit. In a high-workload environment, such integr…	L: There are several limitations to our study. First, the re_x0002_sults do provide a plausibledbut not definitived explanation for the ‘‘no-effect-result’’ of our cluster RCT. Second, the internal consistency for topic four (i.e., ‘‘Atti_x0002_tude toward prediction models’’) was relatively low. Conse_x0002_quently, topic four was of much less importance to the survey than the other three topics…
Marwaha 2020	Canada	Canada	to create, implement, and evaluate an innovative patient care delivery model using the leading clinical genetics facial phenotyping tool, F2G, into the current workflow	Cohort study (multiple cohort)	Qualitatve- Questionnaire	1 year of implementation	No	NA	NA	NA	No	NA	clinical staff including trainees, genetic counselors, and staff in our division	25	Unclear	Face2Gene® (F2G-Computer-assisted pattern recognition platforms, facilitate the diagnosis of children with rare genetic syndromes)	diagnosis of children with rare genetic syndromes	the Division of Clinical and Metabolic Genetics at The Hospital for Sick Children	children with rare genetic syndromes	Image	Electronic health record	unclear	NR	Dr. Chad's work has been funded by a SickKids grant for Creative Pro_x0002_fessional Activity. Dr. Chitayat is a Scientific Advisory Board Member at FDNA	This work helped to create and implement an innovative patient care delivery model in clinical genetics that utilizes a facial phenotyping tool at the point-of-care. While we report a diagnostic accuracy less than previously published work, we still find a 57% diagnostic accu_x0002_racy impressive in all-comers. We also report the first use of the tool prospectively to aid in clinical decision-ma…	Interestingly, we saw an increased diagnostic accuracy in our pop_x0002_ulation of underrepresented patients, contrary to our initial hypothe_x0002_sis. This might be reflective of some of the factors above, namely sample bias for seeing these patients in the first place, along with the fact that many of our presumed White/European descent patients in this sample had chromosomal conditions which …	Description of the AI tool:s. Face2Gene® (F2G) (FDNA Inc) uses ML to compute how similar data points from a patient's facial photograph are to a known genetic syndrome. In doing so, it creates a heat-map, gestalt, or similarity score (0–1) and gener_x0002_ates a differential diagnosis listing the top 30 syndrome matches
Singer 2022	USA	Winchester, USA	to identify how health care organizations can facilitate collaborative development of ML-based CDS tools to enhance their value for health care delivery in real-world settings.	Field study	Qualitative-qualitative methods	unclear	No	NA	NA	NA	No	NA	tool developers (analytics team members) and tool users (care management and utilization management team members)	37	Unclear	Decision support tool	Low bed tool: predict the likelihood of reduced bed availability Readmission tool: predict the likelihood of a patients’ readmission to a hospital.	at the Westchester Medical Center Health Network (WMCHealth)	All patients admit into the hospital	Tabular	?electronic health record	unclear	The authors wish to acknowledge financial support from the MIT Sloan School of Management	The authors have disclosed that they have no significant relationships with, or financial interest in, any commercial companies pertaining to this article.	ML-based CDS tools are a relatively new technology in health care. We find that an iterative, collaborative back_x0002_and-forth process between the technology’s developers and users—through which both the users’ activities and the tech_x0002_nology itself are transformed—is an essential activity that fa_x0002_cilitates implementation of tools that assist end users in their work. An iterative, co…	L:Our study has limitations. The data we relied on come from two hospitals within the same health system. Although in-depth study at these two sites provided insight enabling us to discern unique processes associated with ML-based CDS tool development and implementation, future research should examine the generalizability of our findings. Similarly, we studied two particular ML-based CDS tools, o…
Strohm 2020	Netherlands	Netherlands	The objective was to identify barriers and facilitators to the implementation of artificial intelligence (AI) applications in clinical radiology in The Netherlands.	an embedded multiple case study	Qualitative-Semi structured interview	Not clearly reported-approximately 10 years after inplementation (2009-2019)	No	NA	NA	NA	No	NA	Radiologists( senior and junior), operational department manager, legal consultan, clinical physicist, technical physician (Junior), innovation manager, data scientis (Senior), Member of management, Implementation advisor	24	Unclear	BoneXpert	bone maturity assessments based on X-rays of pediatric patients’ hands.	several hospitals in The Netherlands.	pediatric patients	Image	Electronic health record	Third party-Visiana	The authors state that this work has not received any funding	The authors of this manuscript declare no relationships with any companies, whose products or services may be related to the subject matter of the article.	Considering the great attention AI applications are receiving in radiology and other medical disciplines like pathology, understanding the barriers of and facilitators for the implementation of AI is important. One of the important facilitating factors is the presence of a “local champion,” an individual with a strong personal interest in AI applications who most often initiates and actively adva…	L: Due to its exploratory nature and qualitative empirical approach, several limitations of the research need to be taken into consideration. This research only focuses on AI applications in Dutch radiology departments and could not be generalized to other healthcare systems. Across the cases, individuals with different roles and positions were interviewed, limiting the generalizability of the re…	24 semi-structured interviews were conducted in 7 (cases) hospitals across the Netherlands. Interviews were held in English if possible and lasted between 20 and 80 min.
Sun 2019	China	China	To map the challenges in the adoption of AI in the public sector as perceived by key stakeholders	Case study	Qualitative- Semistructured interviews	unclear	Yes	Developer	NR	unclear	No	NA	different groups of stakeholder (hospital managers/doctors, IT firms, and government policy-makers)	15	Unclear	Watson for Oncology	focusing on designing personalized treatments for cancer patien	The hospital involved is the Zhejiang Provincial Hospital of Traditional Chinese Medicine (ZP-TCM Hospital)	Cancer patients	Tabular	Electronic health record	originally developed by IBM in collaboration with the Memorial Sloan Lettering Cancer Center in the U.S	This study has been supported by funding from the Sino-Danish Center for Education and Research (SDC).	NR	The increasing diffusion of AI in the public sector can be expected to bring about a number of relevant transformations. By mapping the framings of the challenges that emerge within the phenomenon of AI adoption in the public sector, we aimed at providing a first step towards a more systematic investigation of its complex implications.	L:This study has some limitations. The first concerns the generalizability of the findings. We have chosen the public healthcare sector as the object of our study because healthcare is one of the public sectors in which AI is being most rapidly adopted, and with the most promising applications (e.g., medical records mining, diagnoses, treatments, and drug creation). However, our findings may not …
Jauk 2022	Austria	Austria	The aim of this study is to deploy the delirium prediction software of KAGes in a hospital of Vinzenz Gruppe (VG), another healthcare provider in Austria (for external validation of performance), and to evaluate its performance and technology acceptance in this external setting.	Prospective evaluation	questionnaire	software predicted the risk of delirium at admission time, the evening of admission, and the evening of the second day of admission; the latest prediction was compared to senior physician's estimation within the first 48 hours of admission to determine the discriminative performance of software. However, period for exploration of user experiences was not explicitly reported - likely to be at a pe…	No	NA	NA	NA	No	NA	physicians, nurses and care assistants	13	Unclear	Delirium prediction software	Delirium prediction at different prediction times during the hospital stay	hospital of Vinzenz Gruppe (VG), another healthcare provider in Austria;he hospital Barmherzige Schwestern Ried	all patients admitted or transferred to the trauma surgery department	?Tabular	Hospital information system (HIS)	in house	NR	NR	A ML based delirium prediction software achieved a high discriminative performance and high technology acceptance at an external hospital using re-trained ML models.	L: A main limitation of this study is that the model performance in clinical routine was assessed using the clinical estimation of delirium risk by one senior physician only. Although the physician was a very critical rater, subjective estimations by single physicians are prone to be biased. For healthcare professionals in the department it was essential to perform preventive actions for patients…	Development of prediction algorithm has been adequately described in a prior piblication (ref 21). This article reported the re-training of the model using external data to assess the generalisation of the software to other settings. User acceptance of the technology was assessed using a questionnaire with scalable answers in terms of perceived usefulness, perceived ease of use, actual system use…
Henry 2022	USA	USA (northeastern )	The purpose of this study is to understand (1) the role that clinicians see ML as playing in acute clinical care, and (2) pathways and barriers to building trust with ML-based recommendations	Qualitative approach	Semistructured interview	The ED-deployment phase took place between November 2017 and March 2018. Starting March 2018, deployment was expanded to all inpatient units at the hospital and entered a maintenance phase of the deployment. Data collection was done between October 2018 and April 2019.	Yes	Deployment team through key stakeholders and clinical champions	November 2017 and March 2018	Deployment team participated in staff meetings and met with individual clinical users, as requested, to explain the system and how to use the interface. A feedback button was also implemented to allow users to ask questions and seek clarification about the system’s behavior.	Yes	Clinicians also valued that they were able to ask questions about system design choices during educational sessions and customize the interface and alert sensitivity to their environment and patient population.	Physicians and nurses	20	Unclear	Targeted Real_x0002_time Early Warning System (TREWS),	a machine learning (ML)-based system for sepsis detection and treatment management	285-bed, acute-care, non-teaching hospital	all inpatient units at the hospital	?Tabular	electronic health record (EHR)	Unclear	This work was supported by funding from the Gordon and Betty Moore Foundation (Grant no. 3186.01), the National Science Foundation (Grant no. 1840088), and the Sloan Foundation. This information or content and conclusions are those of the authors and should neither be construed as the official position or policy of, nor should any endorsements be inferred by the NSF the U.S. Government.	Under a license agreement between Bayesian Health and the Johns Hopkins University, Dr. Henry, Dr. Saria, and Johns Hopkins University are entitled to revenue distributions. Additionally, the University owns equity in Bayesian Health. This arrangement has been reviewed and approved by the Johns Hopkins University in accordance with its conflict of interest policies. S.S. also has grants from Gord…	Our findings suggest that, even without a deep understanding of machine learning, clinicians can build trust with an ML system through experience, expert endorsement and validation, and systems designed to accommodate clinicians’ autonomy and support them across their entire workflow.	L:The main limitation of this study is that it relies on 20 interviews conducted in a single hospital with a single ML-based system used at the bedside. While the in-depth interview format limited the number of interviews conducted, we interviewed physicians and nurses across several unit types to get a broad perspective. A follow-up quantitative study looking at 2 years of data from this and fou…	It was unclear whether TREWS was developed in-house or third-party but prior papers referenced seem to point that development is in-house. Training if HCP was described but not in-depth.
Nehme 2023	USA	Texas, USA	Aimed to evaluate the effectiveness of the first U.S. Food and Drug Administration– approved CADe device for polyp detection in the United States and the attitudes toward its implementation.	a retrospective analysis of a prospectively maintained database	Before and after Survey	6-month period between September 10, 2021 and March 10, 2022	No	NA	NA	NA	No	NA	physicians and endoscopy unit staff	32 (16 physician out of 23, and 16 unit staff out of 22)	Table 1: Years in practice ~75% physician with >10 years of practice, ~25% of staff with >10 years of practice	GI Genius	CADe device for colorectal polyp detection	The Department of Gastro_x0002_enterology, Hepatology, and Nutrition at the University of Texas MD Anderson Cancer Center	Patients were aged ≥18 years and undergoing elective outpatient colonoscopy.	?Multimodal GI Genius platform was initially trained and validated using colonoscopy videos (*image) acquired as part of an RCT and included 2684 histopathologically confirmed (*text processing) polyps from 840 patients...An endoscopist is alerted to a lesion by a visual box with or without an auditory ping.	Standalone. GI Genius can be integrated with existing brands of endoscopic processors	a third party	NR	The following author disclosed financial relationships: P. S. Ge: Consultant for Alira Health, Boston Scientific, Ovesco America, and Neptune Medical. All other authors disclosed no financial relationships	CADe did not improve adenoma detection in daily practice among endoscopists with high baseline ADRs. Despite its availability, AI-assisted colonoscopy was only activated in half of the cases, and multiple con_x0002_cerns were raised by staff and endoscopists. Future studies will help elucidate the patients and endoscopists that would benefit most from AI-assisted colonoscopy.	L:One limitation of our study is the use of an historical control group. However, the groups were well matched because the historical group represented patients who un_x0002_derwent colonoscopies within a 6-month period in the same endoscopy rooms and by the same endoscopists. These endoscopists rotate through these rooms at a similar frequency throughout the year. The indications, equip_x0002_me…	Overall technology savviness and prior training in AI among HCP were sought but there was no mention whether HCP was previously trained in using GI Genius at the beginning of the study. In addition, decision to activate the CADe system was at the sole discretion of the endoscopist - the role and experience of other endoscopy staff were not adequately discussed despite their participation in the s…
Jordan 2023	USA	Loma Linda, CA, USA	The purpose of this study was to explore the cultural and technological elements of the implementation of an artificial intelligence clinical decision support aid (i.e., KATE) in an emergency nursing triage process in an urban community hospital on the West Coast of the United States.	A qualitative exploratory approach	individual and small group semi-structured interviews	NR	No	NA	NA	NA	No	NA	emergency nurses	13	1-35Yrs (M 11.5, SD 10.5)	KATE	clinical decision support in the emergency department for decision and practice of triage	an urban community hospital on the West Coast of the United States.	Adult and paediatric patients presenting to ED of an urban community hospital on the West Coast of the United States	Tabular	electronic health records	a third party	The author(s) received no financial support for the research, author_x0002_ship, and/or publication of this article.	The author(s) declared no potential conflicts of interest with respect to the research, authorship, and/or publication of this article.	Nurse participants in this study valued their cultural knowl_x0002_edge and skill and relied on it to inform clinical decision_x0002_making at triage. Introduction of new AI technology was challenging in some ways, as it disrupted the understanding of the components of the triage decision, identifying more acute patients in the absence of cultural input and the context of inadequate resources. In…	L: This study was a single site study, using a sample of self_x0002_selecting emergency nurses in a particularly situated cultural community. The study maintained rigor throughout. Credibility was achieved through engagement with the par_x0002_ticipants and researcher reflexivity, confirmability was achieved via a clear depiction of data collection and analysis methods, and dependability was achi…	Authors did not report whether or not ED nurses have been trained to use KATE and also how long KATE had been used before research took place.
Rabinovich 2022	Argentina	Buenos Aires, Argentina	To obtain a preliminary analysis of user satisfaction with an AI-based system for the automated detection of findings in chest x_x0002_rays, named TRx, which was developed and validated at a health center. To find patterns in perceptions that were common across users, and identify which factors are implied in the positive uptake of an AI-system for medical imaging, stratifying the results by user…	quantitative and qualitative	two different questionnaires and structured interview	after five months of use at the Emergency Department.	No	NA	NA	NA	No	NA	radiology residents and emergency physicians	unclear [13 professional answered the survey, 6 participated in interview]	Unclear	TRx	assists users in chest x-ray interpretation	Emergency Department of a 650-bed university hospital in Buenos Aires	patients undergoing chest xray in the emergency setting	Image	Electronic Health Records (EHR) and the Radiology Information System (RIS)	in house	NR	NR	This study of user satisfaction with TRx application yielded positive evaluations from participants. Emergency physicians and radiology residents shared common patterns regarding their perception of TRx’s usability, while differing on output quality and usefulness for their work. These results highlight the importance of clearly differentiating the intended users of AI applications in clinical wo…	S: The main strength of this study is that it reports on data from a real clinical implementation of AI in medical imaging diagnosis. User satisfaction with health AI applications has not been studied widely, and few prior works report on this topic [10- 12]. Future research should focus on identifying bottlenecks and barriers that are met by different groups of users when using the system, to al…	Interview/qualitative component of the study was not adequately described. Results were also placed in different sections such as discussion and conclusion.
Henkel 2022	Switzerland	Basel, Switzerland	In the present study, we examined the impact of providing organized patient information in comprehensive dashboards on informa_x0002_tion quality, effectiveness, and satisfaction of physicians in the clinical decision-making process.	retrospective design	surveys	4 weeks	Yes	NR	NR	NR	No	NA	Clinicians	10	average professional experience of five years	AI-Pathway Companion Prostate Cancer VA10B	to aggregate, correlate, and display relevant clinical information along the disease-specific pathway in patient centric dashboards and to suppors and provide recommendations on diagnostic or therapeutic options on prostate adenocarcinoma cancer by depicting evidence of clinical guidelines in correlation to the patients’ current disease condition	Institute of Radiology, University Hospital Basel, Basel, Switzerland,	patients undergoing prostate cancer screening	multimodal?	AIPC Connector system was integrated with the hospital infrastructure to automatically collect all the relevant patient medical information from all the necessary source information systems (e.g., Laboratory Information System, Radiological Information System, PACS, pathology information system).	a third party	This work was supported by Siemens Healthineers; Christian Wetterauer and Tobias Horn were research consultants at Siemens at the time of the study. The funders had no role in study design, data collection and analysis, decision to publish, or preparation of the manuscript.	NO authors have competing interests	Using the software significantly reduced consultation preparation times in pre-therapeutic prostate cancer management as compared to the classic solution. The software effectively improved the decision-making process and user satisfaction. Further work is needed to inves_x0002_tigate the effect in post-therapeutic prostate cancer management	s; The survey results on contextual information quality showed a high positive impact of the software on the completeness and timeliness of the information. Previous studies have shown the importance of completeness of information to reduce the failure of discussion rates [18]. Reducing failure to discuss rates can shorten time to treatment initiation and thus improve patient outcomes. Moreover, …	Sampling procedure and training on how to use the software were not adequately described.
Shiang 2022	USA	Boston, USA	To evaluate residents’ real-time experiences and perceptions in using artificial intelligence-based decision support system (AI-DSS) applications in the clinical setting and provide recommen_x0002_dations on how to improve artificial intelligence (AI) curriculums in residency programs	observational	surveys	About 1 year. "In 2021, we granted AI-DSS access to our senior residents for usage in their clinical work for the first time." "...had used the software (33.3% for 6–12 months, 25.0% for 3–6 months, 25.0% for 1–3 months, 8.3% for a few weeks to a month, and 8.3% for a few days)."	No	NR	NR	NR	No	NA	senior residents, specifically third year residents (R3), fourth year residents (R4) and recent graduates (current fellows) who had used AI-DSS in their last year of residency.	15	At least 3 years. Study participants included senior residents, specifically third year residents (R3), fourth year residents (R4) and recent graduates (current fellows) who had used AI-DSS in their last year of residency. Junior residents, including first year residents (R1) and second year residents (R2), were not granted access to AI-DSS or included in this study.	Aidoc as artificial intelligence-based decision support system (AI-DSS)	The AI-DSS would alert the radiologist of a potentially positive finding and prioritize that imaging study for review. For any study where the algorithm detected a positive finding after the report had already been finalized, the radiologist would receive an alert to either confirm the known findings or help expedite an addendum of the report to reflect any findings not previously reported.	radiology department at a single multisite academic institution	patients undergoing CT detection for pulmonary embolism, intracranial hemorrhage, and acute cervical spine fractures.	Image	These algorithms were fully integrated with our native AGFA (Agfa Corporate, Wilmington, MA) PACS and runs in the background as the radiologist works.	a third party	This research did not receive any specific grant from funding agencies in the public, commercial, or not-for-profit sectors.	Tina Shiang: none Elisabeth Garwood: none Carolynn M. Debenedectis: paid lecturer for MRIOnline	Our experience implementing AI-DSS in the clinical setting was a desirable and positive experience for our residents that will better pre_x0002_pare them as radiologists and help them capitalize on future opportu_x0002_nities in AI advancements. We hope our experience will provide incentive and guidance for other institutions to establish an AI program for their trainees.	L: First, the choice of a specific AI-DSS may limit generalizability to other institutions due to differences in PACS specifications, integration and clinical implementation. However, we encourage each institution to evaluate and implement an AI-DSS that best suits their unique clinical practice setting and training needs without being limited to a specific commercial AI product. Second, resident…	Training mentioned in the article referred to radiology training of the residents with some integrated AI component rather than a training program to use the deployed Aidoc itself.

## Sheet: QA-Final
	Methodological quality criteria (Responses Yes/No/Can't tell)	Screening Questions (For all Types)		Qualitative					Quantitative randomized controlled trials					Quantitative nonrandomized (that is, Non-RCT comparative studies)					Quantitative descriptive					Mixed methods
Study ID (Author, Year)		Are there clear research questions?	Do the collected data allow to address the research questions?	Is the qualitative approach appropriate to answer the research question?	Are the qualitative data collection methods adequate to address the research question?	Are the findings adequately derived from the data?	Is the interpretation of results sufficiently substantiated by data?	Is there coherence between qualitative data sources, collection, analysis and interpretation?	Is randomization appropriately performed?	Are the groups comparable at baseline?	Are there complete outcome data?	Are outcome assessors blinded to the intervention provided?	Did the participants adhere to the assigned intervention?	Are the participants representative of the target population?	Are measurements appropriate regarding both the outcome and intervention (or exposure)?	Are there complete outcome data?	Are the confounders accounted for in the design and analysis?	During the study period, is the intervention administered (or exposure occurred) as intended?	Is the sampling strategy relevant to address the research question?	Is the sample representative of the target population?	Are the measurements appropriate?	Is the risk of nonresponse bias low? (Say yes if response rate higher than 60%)	Is the statistical analysis appropriate to answer the research question?	Is there an adequate rationale for using a mixed methods design to address the research question?	Are the different components of the study effectively integrated to answer the research question?	Are the outputs of the integration of qualitative and quantitative components adequately interpreted?	Are divergences and inconsistencies between quantitative and qualitative results adequately addressed?	Do the different components of the study adhere to the quality criteria of each tradition of the methods involved?
Romero-Brufau 2020		Yes	yes											Yes	Yes	Can't tell	Can't tell	Yes
Goncalves 2020		Yes	Yes	Yes	Yes	Yes	Yes	Yes
Beede 2020		Yes	Yes	Yes	Yes	Yes	Yes	Yes
Cruz 2019		Yes	Yes											yes	yes	yes	cant tell	Yes
Lebovitz 2022		Yes	Yes	Yes	Yes	Yes	Yes	Yes
Sandhu 2020		Yes	Yes	Yes	Yes	Yes	Yes	Yes
Saunders 2021		Yes	Yes	Yes	Yes	Yes	Yes	yes
Wang 2022		Yes	Yes	Yes	Yes	Yes	Yes	Yes
McAdam 1990		Yes	yes											Yes	yes	yes	Cant tell	yes
Frymoyer 2020		Yes	Yes																Cant tell	Cant tell	Yes	yes	cant tell
Ginestra 2019		Yes	No											Yes	Yes	Yes	No	Yes
Jauk 2021		Yes	Yes	Yes	Yes	Yes	Yes	Yes											Yes	Cant tell	Yes	yes	yes	Yes	yes	Yes	Yes	No
Joshi 2022		Yes	Yes	Yes	Yes	Yes	can't tell	Yes
Kappen 2016		Yes	Yes	Yes	Yes	Yes	Yes	Yes	can't tell	can't tell	can't tell	can't tell	can't tell											yes	yes	No	yes	yes
Marwaha 2020		Yes	Yes	Yes	Yes	Yes	Yes	Yes
Singer 2022		Yes	Yes	Yes	Yes	Yes	Yes	Yes
Strohm 2020		Yes	Yes	Yes	Yes	Yes	Yes	Yes
Sun 2019		Yes	Yes	Yes	Yes	Yes	Yes	Yes
Jauk 2022		Yes	Yes																Can't tell	Can't tell	yes	yes	can't tell
Henry 2022		Yes	Yes	Yes	Yes	Yes	Yes	Yes
Nehme 2023		Yes	Yes											Can't tell	can't tell	yes	can't tell	yes
Jordan 2023		Yes	Can't tell	Yes	Yes	Yes	Yes	Yes
Rabinovich 2022		Yes	Can't tell	Can't tell	Can't tell	Can't tell	can't tell	can't tell											Can't tell	Can't tell	yes	can't tell	can't tell	can't tell	can't tell	can't tell	can't tell	can't tell
Henkel 2022		Yes	Yes																Can't tell	Can't tell	yes	can't tell	yes
Shiang 2022		Yes	Yes																Can't tell	Can't tell	yes	Yes	can't tell

## Sheet: Reasons for exclusion
Reason	Record number	Author	Year	Title	Journal	Volume	Issue	Paper page
Wrong Publication type - Review_German	128	A. Muacevic, E. Uhl, U. Marz, D. Zevgaridis and H. J. Steiger	2000	[When the computer is assisting the surgeon... Navigation systems will also find small brain metastases]	MMW Fortschritte der Medizin	142	6	40-2
Full text not found	77	J. Fang and F. Xiang		ICU medical personnel auxiliary robot system	Basic and Clinical Pharmacology and Toxicology	127		31
Full text not found	114	A. Long, A. M. Lindsey, J. Willetts, H. Han, S. Chaudhuri, C. S. Gallagher, L. A. Usvyat, T. L. Ketchersid, A. Aronson and F. W. Maddux	2019	Reducing hospitalizations with artificial intelligence and clinical decision support: Lessons learned	Journal of the American Society of Nephrology	30		1014-1015
Full text not found	57	A. Choudhury, O. Asan and J. E. Medow	2022	Effect of risk, expectancy, and trust on clinicians' intent to use an artificial intelligence system -- Blood Utilization Calculator	Applied Ergonomics	101		N.PAG-N.PAG
Full text not found	24	E. Jussupow, K. Spohrer, A. Heinzl and J. Gawlitza		Augmenting Medical Diagnosis Decisions? An Investigation into Physicians' Decision-Making Process with Artificial Intelligence	Information Systems Research	32	3	713-735
Full text not found	46	K. Nagpal, D. Foote, F. Tan, Y. Liu, P. H. Cameron Chen, D. Steiner, N. Manoj, N. Olson, J. Smith, A. Mohtashamian, B. Peterson, M. Amin, A. Evans, J. Sweet, C. Cheung, T. Van Der Kwast, A. Sangoi, M. Zhou, R. Allan, P. Humphrey, J. Hipp, K. Gadepalli, G. Corrado, L. Peng, M. Stumpe and C. Mermel		A deep learning system with subspecialist-level accuracy for gleason grading prostate biopsies	Modern Pathology	33		943-945
Full text not found-Only abstract is available	9	C. E. Alamo, F. Diatta and M. Lane-Fall		Artificial intelligence and the future of anesthesiology: Qualitative findings from a national survey of physician anesthesiologists	Anesthesia and Analgesia	134		39
Wrong Publication type - review or overview article	52	F. T. Dedombal	1991	THE DIAGNOSIS OF ACUTE ABDOMINAL-PAIN WITH COMPUTER-ASSISTANCE - WORLDWIDE PERSPECTIVE	Annales De Chirurgie	45	4	273-277
knowledge-based system	64	R. M. Gardner and H. P. Lundsgaarde	1994	Evaluation of user acceptance of a clinical expert system	Journal of the American Medical Informatics Association	1	6	428-38
knowledge-based system	41	B. H. S. Rocha, J. C. Christenson, R. S. Evans, R. M. Gardner, B. H. Rocha, J. C. Christenson, R. S. Evans and R. M. Gardner	2001	Clinicians' response to computerized detection of infections	Journal of the American Medical Informatics Association	8	2	117-125
knowledge-based system	89	B. A. Bauer, M. Lee, L. Bergstrom, D. L. Wahner-Roedler, J. Bundrick, S. Litin, E. Hoffer, R. J. Kim, K. Famiglietti, G. O. Barnett and P. Elkin	2002	Internal medicine resident satisfaction with a diagnostic decision support system (DXplain) introduced on a teaching hospital service	Proceedings / AMIA ..			31-5
knowledge-based system	7	K. P. Adlassnig, G. Kolarz, W. Scheithauer and H. Grabner	1986	Approach to a hospital-based application of a medical expert system	Medical Informatics	11	3	205-23
knowledge-based system	56	K. Ashizawa, H. MacMahon, T. Ishida, K. Nakamura, C. J. Vyborny, S. Katsuragawa and K. Doi		Effect of an artificial neural network on radiologists' performance in the differential diagnosis of interstitial lung disease using chest radiographs	American Journal of Roentgenology	172	5	1311-1315
knowledge-based system	30	A. Damiani, C. Masciocchi, J. Lenkowicz, N. D. Capocchiano, L. Boldrini, L. Tagliaferri, A. Cesario, P. Sergi, A. Marchetti, A. Luraschi, S. Patarnello and V. Valentini		Building an Artificial Intelligence Laboratory Based on Real World Data: The Experience of Gemelli Generator	Frontiers in Computer Science	3
knowledge-based system	23	R. L. Engle, Jr.	1992	Attempts to use computers as diagnostic aids in medical decision making: a thirty-year experience	Perspectives in Biology & Medicine	35	2	207-19
knowledge-based system	12	T. E. Griner, M. Thompson and J. Buckles	2020	Artificial Intelligence Forecasting Census and Supporting Early Decisions	Nursing Administration Quarterly	44	4	316-328
knowledge-based system	5	T. Leo	1994	AIM Project A2002: CAMARC-II (computer aided movement analysis in a rehabilitation context-II)	Computer Methods & Programs in Biomedicine	45	1	11-3
knowledge-based system	6	A. Tariq, J. Westbrook, M. Byrne, M. Robinson and M. T. Baysari	2017	Applying a human factors approach to improve usability of a decision support system in tele-nursing	Collegian	24	3	227-236
knowledge-based system	32	F. M. Wolf, C. P. Friedman, A. S. Elstein, J. G. Miller, G. C. Murphy, P. Heckerling, P. Fine, T. Miller, J. Sisson, S. Barlas, A. Capitano, M. Ng and T. Franz	1997	Changes in diagnostic decision-making after a computerized decision support consultation based on perceptions of need and helpfulness: a preliminary report	Proceedings/AMIA Annual Fall Symposium			263-7
knowledge-based system	33	C. Ylenia, C. Lauri, I. Giovanni, R. Lucia, V. Donatella, S. Tiziana, G. Vincenzo, V. Ciro and S. Stefania	2021	A Clinical Decision Support System based on fuzzy rules and classification algorithms for monitoring the physiological parameters of type-2 diabetic patients	Mathematical Biosciences & Engineering: MBE	18	3	2653-2674
Not real world use	22	M. M. Abuzaid, H. O. Tekin, M. Reza, I. R. Elhag and W. Elshami	2021	Assessment of MRI technologists in acceptance and willingness to integrate artificial intelligence into practice	Radiography	27		S83-S87
Not real world use	83	K. H. Bentley, K. L. Zuromski, R. G. Fortgang, E. M. Madsen, D. Kessler, H. Lee, M. K. Nock, B. Y. Reis, V. M. Castro and J. W. Smoller	2022	Implementing Machine Learning Models for Suicide Risk Prediction in Clinical Practice: Focus Group Study With Hospital Providers	JMIR Formative Research	6	3	e30946
Not real world use	106	W. K. Diprose, N. Buist, N. Hua, Q. Thurier, Sh, G. and R. Robinson	2020	Physician understanding, explainability, and trust in a hypothetical machine learning risk calculator	Journal of the American Medical Informatics Association	27	4	592-600
Not real world use	88	R. Samaran, J. M. L'Orphelin, B. Dreno, C. Rat and A. Dompmartin	2021	Interest in artificial intelligence for the diagnosis of non-melanoma skin cancer: a survey among French general practitioners	European Journal of Dermatology	31	4	457-462
Not real world use	21	A. M. van Gils, L. N. Visser, H. M. Hendriksen, J. Georges, M. Muller, F. H. Bouwman, W. M. van der Flier and H. F. Rhodius-Meester	2021	Assessing the Views of Professionals, Patients, and Care Partners Concerning the Use of Computer Tools in Memory Clinics: International Survey Study	JMIR Formative Research	5	12	e31053
Not real world use	105	V. Wadhwa, M. Alagappan, A. Gonzalez, K. Gupta, J. R. G. Brown, J. Cohen, M. Sawhney, D. Pleskow and T. M. Berzin		Physician sentiment toward artificial intelligence (AI) in colonoscopic practice: a survey of US gastroenterologists	Endoscopy International Open	8	10	E1379-E1384
Not real world use-	28	I. Sajjad, Y. A. Abidi, N. Baig, H. Akhlak, M. M. Lone and J. Ahned		Awareness and Perception of Dentists Regarding Role and Future of Artificial Intelligence in Dentistry	Pakistan Journal of Medical & Health Sciences	15	12	3555-3558
Not real world use (useful for report?)	38	R. B. Parikh, C. R. Manz, M. N. Nelson, C. Evans, a. N., S. H. Regli, N. O'Connor, L. M. Schuchter, L. N. Shulman, M. S. Patel, J. Paladino and J. A. Shea	2022	Clinician perspectives on machine learning prognostic algorithms in the routine care of patients with cancer: a qualitative study	Supportive Care in Cancer	30	5	4363-4372
Not real world use-Hypothetical	126	C. Shen, C. Li, Z. Wang, X. Shen, J. Gao, R. Ko, Y. Jing, X. Tang, R. Yu, J. Guo, F. Xu, R. Meng and Y. Cui		Web-based study on Chinese dermatologists' attitudes towards artificial intelligence	Annals of Translational Medicine	8
Not real world use-Hypothetical	125	L. Takamine, J. Forman, L. J. Damschroder, B. Youles and J. Sussman		Understanding providers' attitudes and key concerns toward incorporating CVD risk prediction into clinical practice: a qualitative study	Bmc Health Services Research	21	1
Not real world use-Hypothetical	94	D. Van Cauwenberge, W. Van Biesen, J. Decruyenaere, T. Leune and S. Sterckx		Many roads lead to Rome and the Artificial Intelligence only shows me one road: an interview study on physician attitudes regarding the implementation of computerised clinical decision support systems	Bmc Medical Ethics	23	1
Not real world use-Hypothetical	10	C. Blease, C. Locher, M. Leon-Carlyle and M. Doraiswamy		Artificial intelligence and the future of psychiatry: Qualitative findings from a global physician survey	Digital Health	6
Not real world use-Hypothetical	54	F. D'Amore and F. Pirone	2018	Doctor 2.0 and i-patient: Information technology in medicine and its influence on the physician-patient relation	Italian Journal of Medicine	12		1-4
Not real world use-Hypothetical	29	D. Dolezel, A. McLeod and er	2021	BIG-DATA SKILLS: BRIDGING THE DATA SCIENCE THEORY-PRACTICE GAP IN HEALTHCARE	Perspectives in Health Information Management			1-18
Not real world use-Hypothetical	15	G. Francolini, I. Desideri, G. Stocchi, V. Salvestrini, L. P. Ciccone, P. Garlatti, M. Loi and L. Livi	2020	Artificial Intelligence in radiotherapy: state of the art and future directions	Medical Oncology	37	6	1-9
Not real world use-Hypothetical	8	S. Lenier and D. Azar	2019	Artifi cial intelligence gains more acceptance in ophthalmology	Ophthalmology Times	44	7	36-37
Not real world use-Hypothetical	3	D. R. M. Lukkien, S. Suijkerbuijk and H. H. Nap	2020	Adopting an ethical mindset while developing and using 'smart' gerontechnology in long-term care...International Society for Gerontechnology's (ISG) 12th World Conference of Gerontechnology, October 6-9, 2020 (Virtual)	Gerontechnology	19		121-121
Not real world use-Hypothetical. Not based on actual use of AI.	25	G. Currie, T. Nelson, J. Hewis, Ch, A. ler, K. Spuur, C. Nabasenja, C. Thomas and J. Wheat	2022	Australian perspectives on artificial intelligence in medical imaging	Journal of Medical Radiation Sciences	15		15
Not real world use-Hypothetical/review	4	F. Al-Dhaen, J. Hou, N. P. Rana and V. Weerakkody		Advancing the Understanding of the Role of Responsible AI in the Continued Use of IoMT in Healthcare	Information Systems Frontiers
Not real world use-Hypothetical?	102	J. Y. Kwon, M. E. Karim, M. Topaz and L. M. Currie	2019	Nurses "Seeing Forest for the Trees" in the Age of Machine Learning: Using Nursing Knowledge to Improve Relevance and Performance	CIN: Computers, Informatics, Nursing	37	4	203-212
Not real world use-It is more on the perceptions of the potentials of AI rather than the real world experience that we are after. Yes, I saw that 67.8% regularly use at least one enhanced imagine technique but findings from those who actually use AI were not reported separately	72	V. Wadhwa, M. Alagappan, A. Gonzalez, Ch, M. nani and T. M. Berzin		Gastroenterologist sentiment toward artificial intelligence (AI) in endoscopic practice: A nationwide survey	American Journal of Gastroenterology	114		S313
Not real world use-Not a real life experience of using AI. A screenplay method in a Sociological and Anthropoligy lab was used to expose respondents to challenging and problematic clinical cases.	112	A. Bourla, F. Ferreri, L. Ogorzelec, C. S. Peretti, C. Guinchard and S. Mouchabac		Psychiatrists' Attitudes Toward Disruptive New Technologies: Mixed-Methods Study	Jmir Mental Health	5	4
Not real world use-Not based on HP's use of AI in real-world.	70	H. C. Lin, Y. F. Tu, G. J. Hwang and H. Huang		From Precision Education to Precision Medicine: Factors Affecting Medical Staff's Intention to Learn to Use AI Applications in Hospitals	Educational Technology & Society	24	1	123-137
Not real world use-Not real world experience of using AI. Students reported epxerience in a simulated rural primary care environment. setting	65	M. Rodriguez-Arrastia, A. Martinez-Ortigosa, C. Ruiz-Gonzalez, C. Ropero-Padilla, P. Roman and N. Sanchez-Labraca	2022	Experiences and perceptions of final-year nursing students of using a chatbot in a simulated emergency situation: A qualitative study	Journal of Nursing Management	11		11
Not real world use-Reports cardiologists views on challenges to diffusing AI. But not based on realworld use of AI	119	D. Giansanti and L. Monoscalco	2021	A smartphone-based survey in mHealth to investigate the introduction of the artificial intelligence into cardiology	Began with 2015	7		8
Not real world use-Reports factors or barriers in therapists’ decisions to acquire and use new technology devices. Not real life use of AI devices. This was based on watching videos demonstrating the use of devices.	68	C. C. Chen and R. K. Bode	2011	Factors Influencing Therapists' Decision-Making in the Acceptance of New Technology Devices in Stroke Rehabilitation	American Journal of Physical Medicine & Rehabilitation	90	5	415-425
Wrong intervention-App	55	M. D. Sebern, N. Sulemanjee, M. J. Sebern, M. Garnier‐Villarreal and C. J. Whitlatch	2018	Does an intervention designed to improve self-management, social support and awareness of palliative-care address needs of persons with heart failure, family caregivers and clinicians?	Journal of Clinical Nursing (John Wiley & Sons, Inc.)	27	3	e643-e657
Wrong Intervention-Development. Introduction section, par 2.	91	R. Hofestadt, U. Mischke and U. Scholz	2000	Knowledge acquisition, management and representation for the diagnostic support in human inborn errors of metabolism	Studies in Health Technology & Informatics	77		857-62
Wrong Intervention-Not a fully deployed system	61	C. Popescu, G. Golden, D. Benrimoh, M. Tanguay-Sela, D. Slowey, E. Lundrigan, J. Williams, B. Desormeau, D. Kardani, T. Perez, C. Rollins, S. Israel, K. Perlman, C. Armstrong, J. Baxter, K. Whitmore, M. J. Fradette, K. Felcarek-Hope, G. Soufi, R. Fratila, J. Mehltretter, K. Looper, W. Steiner, S. Rej, J. F. Karp, K. Heller, S. V. Parikh, R. McGuire-Snieckus, M. Ferrari, H. Margolese and G. Turecki	2021	Evaluating the Clinical Feasibility of an Artificial Intelligence-Powered, Web-Based Clinical Decision Support System for the Treatment of Depression in Adults: Longitudinal Feasibility Study	JMIR Formative Research	5	10	e31862
Wrong Intervention-Not CDSS	78	J. L. Sepulveda and D. S. Young		The ideal laboratory information system	Archives of Pathology and Laboratory Medicine	137		1129-1140
Wrong intervention-Reports findings from an exploratory study based on hypothetical questions rather than actual use of AI.	110	C. R. King, A. Shambe and J. Abraham	2022	Potential uses of AI for perioperative nursing handoffs: a qualitative study	medRxiv.	10
Wrong Intervention-this is not AI deployed in their work	37	A. Ankolekar, B. van der Heijden, A. Dekker, C. Roumen, D. De Ruysscher, B. Reymen, A. Berlanga, C. Oberije and R. Fijten	2022	Clinician perspectives on clinical decision support systems in lung cancer: Implications for shared decision-making	Health Expectations	10		10
Wrong outcome-Development, feasiblity testing, simulation	39	S. Matthiesen, S. Z. Diederichsen, M. K. H. Hansen, C. Villumsen, M. C. H. Lassen, P. K. Jacobsen, N. Risum, B. G. Winkel, B. T. Philbert, J. H. Svendsen and T. O. Andersen		Clinician Preimplementation Perspectives of a Decision-Support Tool for the Prediction of Cardiac Arrhythmia Based on Machine Learning: Near-Live Feasibility and Qualitative Study	Jmir Human Factors	8	4
Wrong Outcome-Does not report expereince of using AI in healthcare setting. But does report determinants of GPs’ attitudes toward AI-based systems in diagnosis.	73	C. Buck, E. Doctor, J. Hennrich, J. Johnk and T. Eymann		General Practitioners' Attitudes Toward Artificial Intelligence-Enabled Systems: Interview Study	Journal of Medical Internet Research	24	1
Wrong outcome-Does not report health professionals' expereince of using AI.	79	W. Rueangsirarak, S. Uttama, K. Kaewkaen, H. P. H. Shum, Ieee, V. S. R. U. T. L. Syst, I. Thail and E. A. E. N. S. E. I. C. I. C. R. Sect		Identifying Abnormal Gait in Older People during Multiple-Tasks Assessment with Audio-Visual Cues				780-783
Wrong Outcome-Does not report HP's experience of using AI.	95	R. A. Jenders, G. Hripcsak, R. V. Sideli, W. DuMouchel, H. Zhang, J. J. Cimino, S. B. Johnson, E. H. Sherman and P. D. Clayton	1995	Medical decision support: experience with implementing the Arden Syntax at the Columbia-Presbyterian Medical Center	Proceedings - the Annual Symposium on Computer Applications in Medical Care			169-73
Wrong Outcome-Does not report user experience, benefits/challenges, professionals' understanding or perceived impact.	100	A. Aguilera, E. Herrera, A. Subero and B. E. S. T. E. V. I. P. E. P. W. B. Amti		MultiAgent System for a Medical Application over Web Technology: A Working Experience		23		1162-+
Wrong outcome-Doesn't report HP's expereince of using AI in realworld clinical practice.	69	H. Wasyluk	1995	The four year's experience with HEPAR-computer assisted diagnostic program	Medinfo	8		1033
Wrong outcome-Doesn't report HP's expereince of using AI.	98	H. Liu, W. A. Hall, A. J. Martin, R. E. Maxwell and C. L. Truwit	2000	MR-guided and MR-monitored neurosurgical procedures at 1.5 T	Journal of Computer Assisted Tomography	24	6	909-18
Wrong outcome-Evaluation	58	S. N. Bhan, C. L. Coblentz, G. R. Norman and S. H. Ali		Effect of voice recognition on radiologist reporting time	Canadian Association of Radiologists Journal	59		203-209
Wrong outcome-Evaluation	48	C. Blüthgen, A. S. Becker, I. Vittoria de Martini, A. Meier, K. Martini and T. Frauenfelder	2020	Detection and localization of distal radius fractures: Deep learning system versus radiologists	European Journal of Radiology	126		N.PAG-N.PAG
Wrong outcome-Evaluation	26	L. Elijovich, D. Dornbos Iii, C. Nickele, Alex, A. rov, V. Inoa-Acosta, A. S. Arthur and D. Hoit	2021	Automated emergent large vessel occlusion detection by artificial intelligence improves stroke workflow in a hub and spoke stroke system of care	Journal of neurointerventional surgery.	20
Wrong outcome-Evaluation	18	X. J. Han, N. Luo, L. X. Xu, J. X. Cao, N. Guo, Y. He, M. Hong, X. B. Jia, Z. C. Wang and Z. H. Yang		Artificial intelligence stenosis diagnosis in coronary CTA: effect on the performance and consistency of readers with less cardiovascular experience	Bmc Medical Imaging	22	1
Wrong outcome-Evaluation	31	S. Karimi, J. A. Zuccato, Y. Mamatjan, S. Mansouri, S. Suppiah, F. Nassiri, Diam, P. is, D. G. Munoz, K. D. Aldape and G. Zadeh		The central nervous system tumor methylation classifier changes neuro-oncology practice for challenging brain tumor diagnoses and directly impacts patient care	Clinical Epigenetics	11
Wrong outcome-Evaluation	43	E. Y. Kim, Y. J. Kim, W. J. Choi, J. S. Jeon, M. Y. Kim, D. H. Oh, K. N. Jin and Y. J. Cho		Concordance rate of radiologists and a commercialized deep-learning solution for chest X-ray: Real-world experience with a multicenter health screening cohort	Plos One	17	2
Wrong outcome-Evaluation	17	R. Kim, C. Arteta, L. Pickup, Q. Chometon, R. F. Munden, T. L. Dotson, C. R. Bellinger, F. V. Gleeson, P. P. Massion and A. Vachani	2021	An artificial intelligence lung cancer prediction tool improves clinicians' risk assessment of indeterminate pulmonary nodules	American Journal of Respiratory and Critical Care Medicine. Conference: American Thoracic Society International Conference, ATS	203	9
Wrong outcome-Evaluation	19	W. C. Liu, C. Lin, C. S. Lin, M. C. Tsai, S. J. Chen, S. H. Tsai, W. S. Lin, C. C. Lee, T. P. Tsao and C. C. Cheng		An Artificial Intelligence-Based Alarm Strategy Facilitates Management of Acute Myocardial Infarction	Journal of Personalized Medicine	11	11
Wrong outcome-Evaluation	49	D. M. Livovsky, D. Veikherman, T. Golany, A. Aides, V. Dashinsky, N. Rabani, D. Ben Shimol, Y. Blau, L. Katzir, I. Shimshoni, Y. Liu, O. Segol, E. Goldin, G. Corrado, J. Lachter, Y. Matias, E. Rivlin and D. Freedman		Detection of elusive polyps using a large-scale artificial intelligence system (with videos)	Gastrointestinal Endoscopy	94		1099-1109.e10
Wrong outcome-Evaluation	51	W. Lv, C. Zhou, M. Yuan, M. Pang, X. Fang, Q. Zhang, C. Huang, Z. Zhou, Y. Yu, Y. Wang, M. Lu, X. Li, H. Lin, X. Lu, Q. Xu, J. Sun, Y. Tang, F. Yan, B. Zhang, Z. Cheng, L. Zhang and G. Lu		Development and validation of a clinically applicable deep learning strategy (HONORS) for pulmonary nodule classification at CT: A retrospective multicentre study	Lung Cancer	155		78-86
Wrong outcome-Evaluation	20	M. I. Okoroh, B. D. Ilozor and P. Gombera	2007	An artificial neural networks approach in managing healthcare	International Journal of Electronic Healthcare	3	3	279-92
Wrong outcome-Evaluation	11	S. Y. Quan, Friedl, S. , H. Pirsiavash, R. Kompella and V. Sachdev		Artificial intelligence based computer aided detection system reliably detects polyps earlier than physicians during colonoscopy	American Journal of Gastroenterology	114		S159-S160
Wrong outcome-Evaluation	27	W. K. Tey, Y. C. Kuang, M. P. L. Ooi and J. J. Khoo		Automated quantification of renal interstitial fibrosis for computer-aided diagnosis: A comprehensive tissue structure segmentation method	Computer Methods and Programs in Biomedicine	155		109-120
Wrong outcome-Evaluation	14	R. R. Wildeboer, R. J. G. van Sloun, H. Wijkstra and M. Mischi		Artificial intelligence in multiparametric prostate cancer imaging with focus on deep-learning methods	Computer Methods and Programs in Biomedicine	189
Wrong outcome-Evaluation	13	M. Yeo, H. K. Kok, N. Kutaiba, J. Maingard, V. Thijs, B. Tahayori, J. Russell, A. Jhamb, Ch, R. V. ra, M. Brooks, C. D. Barras and H. Asadi	2021	Artificial intelligence in clinical decision support and outcome prediction - applications in stroke	Journal of Medical Imaging & Radiation Oncology	65	5	518-528
Wrong Outcome-Evaluation of a new AI tech. Doesn't report HP's expereince of using AI in realworld clinical practice.	63	M. L. Chabi, I. Borget, R. Ardiles, G. Aboud, S. Boussouar, V. Vilar, C. Dromain and C. Balleyguier		Evaluation of the Accuracy of a Computer-aided Diagnosis (CAD) System in Breast Ultrasound according to the Radiologist's Experience	Academic Radiology	19	3	311-319
Wrong outcome-Not based on HP's use of AI in real-world. But reports physicians' attitudes towards AI in medicine.	71	O. Maassen, S. Fritsch, J. Palm, S. Deffge, J. Kunze, G. Marx, M. Riedel, A. Schuppert and J. Bickenbach		Future Medical Artificial Intelligence Application Requirements and Expectations of Physicians in German University Hospitals: Web-Based Survey	Journal of Medical Internet Research	23	3
Wrong Outcome-Not experience	127	K. Tobia, A. Nielsen and A. Stremitzer		When does physician use of AI increase liability?	Journal of Nuclear Medicine	62		17-21
Wrong Outcome-Not experience	133	I. Stepien, R. Obuchowicz, A. Piorkowski and M. Oszust	2021	Fusion of Deep Convolutional Neural Networks for No-Reference Magnetic Resonance Image Quality Assessment	Sensors	21	4	03
Wrong Outcome-Not experience	134	E. D. Deharab and P. Ghaderyan		Graphical representation and variability quantification of handwriting signals: New tools for Parkinson's disease detection	Biocybernetics and Biomedical Engineering	42	1	158-172
Wrong Outcome-Not experience (Evaluating AI)	2	Q. Wei, S. E. Zeng, L. P. Wang, Y. J. Yan, T. Wang, J. W. Xu, M. Y. Zhang, W. Z. Lv, C. F. Dietrich and X. W. Cui	2022	The Added Value of a Computer-Aided Diagnosis System in Differential Diagnosis of Breast Lesions by Radiologists With Different Experience	Journal of Ultrasound in Medicine	41	6	1355-1363
Wrong Outcome-Not experience (useful for report)	120	S. Kashyap, K. E. Morse, B. Patel and N. H. Shah		A survey of extant organizational and computational setups for deploying predictive models in health systems	Journal of the American Medical Informatics Association	28	11	2445-2450
Wrong outcome-Not fully deployed AI but using clinical vignettes	1	R. Fujimori, K. Liu, S. Soeno, H. Naraba, T. Shirakawa, K. Hara, T. Sonoo, T. Ogura, K. Nakamura and T. Goto		135 Acceptance and Barriers of AI-Based Decision Support Systems in Emergency Departments: A Quantitative and Qualitative Evaluation	Annals of Emergency Medicine	78		S55
Wrong outcome-reported development of a scenario, the game engine and the graphic design	50	O. J. Petit dit Dariel, T. Raby, F. Ravaut and M. Rothan-Tondeur	2013	Developing the Serious Games potential in nursing education	Nurse Education Today	33	12	1569-75
Wrong Outcome-Reports perceptions but not based on experience of using the AI but based on information about its development.	113	A. J. Barda, C. M. Horvat and H. Hochheiser		A qualitative research framework for the design of user-centered displays of explanations for machine learning model predictions in healthcare	Bmc Medical Informatics and Decision Making	20	1
Wrong Outcome-Reports physician views on the impact of the the posttest probability estimate influence diagnostic and therapeutic considerations.	121	D. M. Becker, J. T. Philbrick, F. W. Schoonover and C. D. Teates	1990	Suspected pulmonary embolism and lung scan interpretation: trial of a Bayesian reporting method	Journal of General Internal Medicine	5	4	285-91
Wrong outcome-we are including AI that is fully deployed. The study is about a prototype	34	A. M. Antoniadi, M. Galvin, M. Heverin, L. Wei, O. Hardiman and C. Mooney		A Clinical Decision Support System for the Prediction of Quality of Life in ALS	Journal of Personalized Medicine	12	3
Wrong intervention	60	J. T. Rosado, Hern, A. A. ez, Ieee and I. M. S. C. S. C. I. C. S. S. Ieee		An Empirical Examination of the Factors Influencing the Intention to Use Health Information System with Decision Support for Stroke Risk Assessment and Prediction				278-283
Wrong outcome	87	B. Gong, J. P. Nugent, W. Guest, W. Parker, P. J. Chang, F. Khosa and S. Nicolaou		Influence of Artificial Intelligence on Canadian Medical Students' Preference for Radiology Specialty: ANational Survey Study	Academic Radiology	26		566-577
knowledge-based system	103	E. Im and W. Chee	2006	Nurses' acceptance of the decision support computer program for cancer pain management	CIN: Computers, Informatics, Nursing	24	2	95-104
Wrong intervention - Knowledge-based? mixture of AI use and unclear if non-knowledge based	97	H. Hah and D. Goldin		Moving toward AI-assisted decision-making: Observation on clinicians' management of multimedia patient information in synchronous and asynchronous telehealth contexts	Health Informatics Journal	28	1
Wrong population-Reports patients and care partners views on the benefits of AI in epilepsy care	47	M. Fitzsimons, K. Power, Z. McCrea, R. Kiersey, M. White, B. Dunleavy, S. O'Donoghue, V. Lambert, N. Delanty and C. P. Doherty		Democratizing epilepsy care: Utility and usability of an electronic patient portal	Epilepsy and Behavior	122
Wrong publication type-not original study, book	40	B. M. Pluim and S. J. Maresch	2021	The Clinician's Point of View	Medical Radiology			3-8
Wrong Publication type-Conference abstract	131	R. G. P. M. Van Stiphout		Decision support systems: Requirements, implementation and evaluation	Radiotherapy and Oncology	1		S66
Wrong Publication type-Conference abstract	82	T. Ganta, S. Lehrman, R. Pappalardo, M. Crow, M. Will, M. Liu, R. Freeman, A. Kia, P. Parchure, A. Keyzner, M. Mazumdar, A. S. Bhardwaj and C. B. Smith	2021	Implementing clinical decision support for oncology advanced care planning: A systems engineering framework to optimize the usability and utility of a machine learning predictive model in clinical practice	Journal of Clinical Oncology. Conference	39	28
Wrong Publication type-Conference abstract	104	M. Gorges, J. Sung and E. Portales-Casamar		Perceptions of expert and lay users on trust in the use of artificial intelligence for medical decision-making and risk prediction	Anesthesia and Analgesia	130		49-50
Wrong Publication type-Conference abstract	93	M. Joshi, K. S. Mecklai and L. Samal		Machine learning-based and rule-based sepsis risk prediction tools: A qualitative study of implementation challenges and approaches	Journal of General Internal Medicine	35		S193-S194
Wrong Publication type-Conference abstract	62	H. A. L. Rocha, I. Dankwa-Mullan, S. F. Juacaba, A. Preininger, W. Felix, J. V. Thompson, T. Bright, G. P. Jackson and P. Meneleu	2019	An evaluation of artificial intelligence-based clinical decision supports use in Brazil	Journal of Clinical Oncology. Conference	37
Wrong Publication type-Conference abstract	101	H. A. L. Rocha, S. Emani, C. A. M. Arruda, R. Rizvi, P. Garabedian, C. M. De Aquino, W. Felix, R. Hekmat, M. s-Lincoln, P. Meneleu, G. P. Jackson, D. W. Bates and S. F. Juacaba	2020	Non-user physician perspectives about an oncology clinical decision-support system: A qualitative study	Journal of Clinical Oncology. Conference	38	15
Wrong Publication type-Conference abstract	99	D. Townsend, T. Benefield, S. Perrin, K. Ryan, R. Lattanze and T. Wong	2018	Multi-Center Assessment of Infiltration Rates in FDG-PET/CT scans: Detection, Incidence, and Contributing Factors	Journal of Nuclear Medicine. Conference: Society of Nuclear Medicine and Molecular Imaging Annual Meeting, SNMMI	59
Wrong Publication type-Conference abstract	108	M. G. Zauderer, A. Gucalp, A. S. Epstein, A. D. Seidman, A. Caroline, S. Granovsky, J. Fu, J. Keesing, S. Lewis, H. Co, J. Petri, M. Megerian, T. Eggebraaten, P. Bach and M. G. Kris	2014	Piloting IBM Watson Oncology within Memorial Sloan Kettering's regional network	Journal of Clinical Oncology. Conference	32	15
Wrong Publication type-Conference presentation	151	S. Richardson, C. Braneon, E. J. Lucas, S. Khan and T. McGinn	2018	Why don't doctors use clinical decision support?	Journal of General Internal Medicine	33		401
Wrong publication type-Conference abstract	16	C. Correia, E. Gravito-Soares, M. Gravito-Soares, P. Amaro, C. Macedo, M. Ferreira, M. Sant'Anna, J. Estorninho, B. Mir, M. a, L. Barreto, A. M. Ferreira, F. Portela, R. Pimentel, R. Caetano Oliveira, J. Madeira, M. Rui Silva, M. A. Cipriano and P. Figueiredo		Artificial intelligence in the characterization of colorectal polyps: A prospective study ina clinical setting using cadeye	Endoscopy	53		S156-S157
Wrong Publication type-Not original research.	115	S. Xu and A. Papier		Returning to (Electronic) Health Records That Guide and Teach	American Journal of Medicine	131		723-725
Wrong Publication type-Not original study	59	Y. H. Jiang, M. Yang, S. H. Wang, X. C. Li and Y. Sun		Emerging role of deep learning-based artificial intelligence in tumor pathology	Cancer Communications	40	4	154-166
Wrong Publication type-Not original study	53	M. Spadaccini, A. Marco, G. Franchellucci, P. Sharma, C. Hassan and A. Repici	2022	Discovering the first US FDA-approved computer-aided polyp detection system	Future Oncology	18	11	1405-1412
Wrong Publication type-Not original study	116	N. Stathonikos, T. Q. Nguyen and P. J. van Diest		Rocky road to digital diagnostics: implementation issues and exhilarating experiences	Journal of Clinical Pathology	74	7	415-420
Wrong Publication type-Not original study	90	J. M. Tenorio, A. D. Hummel, V. L. Sdepanian, I. T. Pisa and H. de Fatima Marin	2011	[International outcomes from attempts to implement a clinical decision support system in gastroenterology]	Journal of Health Informatics	3	1	27-31
Wrong Publication type-Not original study	130	Y. Y. Shieh, G. H. Roberson and I. S. O. E. Spie		Decision support in medical practice - A physician's perspective		3390		134-142
Wrong Publication type-Not original study	132	G. Currie and K. E. Hawk		Ethical and Legal Challenges of Artificial Intelligence in Nuclear Medicine	Seminars in Nuclear Medicine	51		120-125
Wrong Publication type-Not original study (useful for discussion)	74	M. Hoffmann, R. er Stichele, D. W. Bates, J. Bjorklund, Alex, S. er, M. L. Andersson, A. Auraaen, M. Bennie, M. L. Dahl, B. Eiermann, W. Hackl, T. Hammar, P. Hjemdahl, S. Koch, I. Kunnamo, H. Le Louet, P. Panagiotis, L. Rago, M. Spedding, H. M. Seidling, D. Demner-Fushman and L. L. Gustafsson	2020	Guiding principles for the use of knowledge bases and real-world data in clinical decision support systems: report by an international expert workshop at Karolinska Institutet	Expert Review of Clinical Pharmacology	13	9	925-934
Wrong publication type-not - original study, Protocol for a randomised clinical trial.	86	A. Marcuzzi, K. Bach, A. L. Nordstoga, G. F. Bertheussen, I. Ashikhmin, N. Boldermo, E. N. Kvarner, T. I. L. Nilsen, March, G. H. , S. O. Ose, L. Aasdahl, S. L. Kaspersen, E. M. Bardal, J. B. Borke, P. J. Mork and S. Gismervik		Individually tailored self-management app-based intervention (selfBACK) versus a self-management web-based intervention (e-Help) or usual care in people with low back and neck pain referred to secondary care: Protocol for a multiarm randomised clinical trial	BMJ Open	11
Wrong Study design- Systematic review	111	B. A. Van Dort, W. Y. Zheng and M. T. Baysari	2019	Prescriber perceptions of medication-related computerized decision support systems in hospitals: A synthesis of qualitative research	International Journal of Medical Informatics	129		285-295
Wrong Study design- Systematic review	44	A. M. Antoniadi, Y. H. Du, Y. Guendouz, L. Wei, C. Mazo, B. A. Becker and C. Mooney		Current Challenges and Future Opportunities for XAI in Machine Learning-Based Clinical Decision Support Systems: A Systematic Review	Applied Sciences-Basel	11	11
Wrong study design-Literature review	45	M. Sodano		Current use of artificial intelligence in medical imaging: A literature review	Journal of Medical Radiation Sciences	66		113
Wrong study design-Literature review	76	M. Knop, S. Weber, M. Mueller and B. Niehaves		Human Factors and Technological Characteristics Influencing the Interaction of Medical Professionals With Artificial Intelligence-Enabled Clinical Decision Support Systems: Literature Review	Jmir Human Factors	9	1		Although it says ‘The respondents in this study have use IS [Information Systems] products for different healthcare practices’ it doesn’t say which. It’s also true that only 15.6% of respondents were graduates so it seems likely only a minority are in clinical practice. Given the round number of 100 in the cohort it also seems very unlikely that they were sampled on the basis of having used the s…
Wrong study design-Literature review	67	I. A. Scott, S. M. Carter and E. Coiera		Exploring stakeholder attitudes towards AI in clinical practice	Bmj Health & Care Informatics	28	1
Wrong study design-Literature review	66	L. Shinners, C. Aggar, S. Grace and S. Smith		Exploring healthcare professionals' understanding and experiences of artificial intelligence technology use in the delivery of healthcare: An integrative review	Health Informatics Journal	26	2	1225-1236
Wrong study design-Literature Review. Not primary research.	75	S. I. Lillehaug and S. Lajoie	1998	Health care workers and their needs: the forgotten shadow of AIM research	Studies in Health Technology & Informatics	52		1232-6
Wrong Study design-Not original study or primary research	117	L. Celik		Role of Artificial Intelligence in Imaging: From A Radiologist's Point of View with A Focus on Breast Imaging	Anatolian Journal of Cardiology	22		13-14
Wrong study design-Not original stydu. Reports trends in AI use and experience from large-scale AI implementation. But not primary research.	35	L. Cochon and R. Khorasani	2018	Clinical decision support tools for order entry	Medical Radiology			21-34
Wrong study design-Review	84	C. M. Felmingham, N. R. Adler, Z. Y. Ge, R. L. Morton, M. a and V. J. Mar		The Importance of Incorporating Human Factors in the Design and Implementation of Artificial Intelligence for Skin Cancer Diagnosis in the Real World	American Journal of Clinical Dermatology	22	2	233-242
Wrong study design-Review. Not primary research. But content may be useful for report writing.	107	S. Emani, A. Rui, H. A. L. Rocha, R. F. Rizvi, S. F. Juacaba, G. P. Jackson and D. W. Bates	2022	Physicians' Perceptions of and Satisfaction With Artificial Intelligence in Cancer Treatment: A Clinical Decision Support System Experience and Implications for Low-Middle-Income Countries	JMIR Cancer	8	2	e31461
Wrong study design-Review. Not primary research. But reports impact, limitations, and future potentials of artificial intelligence in screening, diagnosis, tumor staging, treatment modalities, and prediction models for the prognosis of various gastrointestinal cancers.	118	H. Goyal, S. A. A. Sherazi, R. Mann, Z. hi, A. Perisetti, M. Aziz, Ch, S. an, J. Kopel, B. Tharian, N. Sharma and N. Thosani		Scope of Artificial Intelligence in Gastrointestinal Oncology	Cancers	13	21
Wrong study design-Scoping review (not full text, correction publication)	42	R. Masud, M. Al-Rei and C. Lokker		Computer-Aided Detection for Breast Cancer Screening in Clinical Settings: Scoping Review	Jmir Medical Informatics	7	3
knowledge-based system- Subsequently excluded as eRATS are knowledge based (confirmed by Frances)	156	L. Dikomitis, T. Green and U. Macleod	2015	Embedding electronic decision-support tools for suspected cancer in primary care: a qualitative study of GPs' experiences	Prim Health Care Res Dev	16	6	548-55	Subsequently excluded as eRATS are knowledge based (confirmed by Frances)	AA	DM
Wrong Publication type-Conference abstract		Petersson, Lena and Svedberg, Petra and Nygren, Jens M. and Larsson, Ingrid	2023	Healthcare Leaders' Perceptions of the Usefulness of AI Applications in Clinical Work: A Qualitative Study...33rd Medical Informatics Europe Conference (MIE2023), May 22-25, 2023, Gothenburg, Sweden	Studies in Health Technology & Informatics	302		678-679
Wrong population - Not healthcare professionals		Dicuonzo, G. and Donofrio, F. and Fusco, A. and Shini, M.	2023	Healthcare system: Moving forward with artificial intelligence	Technovation	120		9
Wrong outcome		Fujioka, S. and Mishima, T. and Yamazaki, T. and Bebrysz, M. and Nomoto, M. and Yamaguchi, J. and Fujimura, K. and Migita, H. and Aballea, S. and Tsuboi, Y.	2023	Neurologists' preferences for device-aided therapy for advanced Parkinson's disease in Japan	Current Medical Research and Opinion	39	1	91-104
Wrong Publication type-Conference abstract		Coronel, E. and Barringer, D. and Ross, W. A. and Shafi, M. and Ge, P. S.	2022	PHYSICIAN AND STAFF ATTITUDES TOWARDS IMPLEMENTATION OF ARTIFICIAL INTELLIGENCE-ASSISTED COLONOSCOPY	Gastroenterology	162	7	S-841
Wrong outcome		Aquino, Y. S. J. and Carter, S. M. and Houssami, N. and Braunack-Mayer, A. and Win, K. T. and Degeling, C. and Wang, L. and Rogers, W. A.	2023	Practical, epistemic and normative implications of algorithmic bias in healthcare artificial intelligence: a qualitative study of multidisciplinary expert perspectives	Journal of medical ethics
Wrong outcome		Stacy, J. and Kim, R. and Barrett, C. and Sekar, B. and Simon, S. and Banaei-Kashani, F. and Rosenberg, M. A.	2022	Qualitative Evaluation of an Artificial Intelligence-Based Clinical Decision Support System to Guide Rhythm Management of Atrial Fibrillation: Survey Study	Jmir Formative Research	6	8	10
Wrong Publication type-Conference abstract		Van Leeuwen, K. G. and Becks, R. and Schalekamp, S. and Van Ginneken, B. and Rutten, M. J. and De Rooij, M. and Meijer, F. J. A.	2022	Real-world evaluation of artificial intelligence software for cerebral large vessel occlusion detection in CT angiography	Insights into Imaging	14		64
Wrong Publication type-Not original study		Kolts, Robert J. and Balaban, Christopher M. and Zasso, Charles and Reich, Robin and Ryff, Br and on and Raina, Ankoo	2023	The Impact of Dental Artificial Intelligence for Radiograph Analysis	Compendium of continuing education in dentistry (Jamesburg, N.J. : 1995)	44	1	e1-e4
Wrong outcome		Allen, Michael and James, Charlotte and Frost, Julia and Liabo, Kristin and Pearn, Kerry and Monks, Thomas and Everson, Richard and Stein, Ken and James, Martin	2022	Use of Clinical Pathway Simulation and Machine Learning to Identify Key Levers for Maximizing the Benefit of Intravenous Thrombolysis in Acute Stroke	Stroke (00392499)	53	9	2758-2767
knowledge-based system		Glick, A. and Clayton, M. and Angelov, N. and Chang, J.	2022	Impact of explainable artificial intelligence assistance on clinical decision-making of novice dental clinicians	Jamia Open	5	2	7
Wrong Intervention-Not a fully deployed system		Chien, T. Y. and Ting, H. W. and Chen, C. F. and Yang, C. Z. and Chen, C. Y.	2022	A Clinical Decision Support System for Diabetes Patients with Deep Learning: Experience of a Taiwan Medical Center	International Journal of Medical Sciences	19	6	1049-1055
Wrong outcome		Ergin, E. and Karaarslan, D. and Sahan, S. and Bingol, U.	2023	Can artificial intelligence and robotic nurses replace operating room nurses? The quasi-experimental research	Journal of Robotic Surgery
Wrong Intervention-Not a fully deployed system		Fujimori, R. and Liu, K. B. and Soeno, S. and Naraba, H. and Ogura, K. and Hara, K. and Sonoo, T. and Ogura, T. and Nakamura, K. and Goto, T.	2022	Acceptance, Barriers, and Facilitators to Implementing Artificial Intelligence-Based Decision Support Systems in Emergency Departments: Quantitative and Qualitative Evaluation	Jmir Formative Research	6	6	12
Wrong Intervention-Not a fully deployed system		Heo, S. and Ha, J. and Jung, W. and Yoo, S. and Song, Y. and Kim, T. and Cha, W. C.	2022	Decision effect of a deep-learning model to assist a head computed tomography order for pediatric traumatic brain injury	Scientific reports	12	1	12454
Wrong Publication type-Conference abstract		Kotsis, F. K. and Beachle, H. and Altenbuchinger, M. and Meiselbach, H. and Kosch, R. and Sabine, S. and Tanja, B. and Schultheiss, U. T.	2022	EXPECTATION AND ACCEPTANCE OF A CLINICAL DECISION SUPPORT SOFTWARE BY NEPHROLOGIST END-USERS: THE CKDNAPP SURVEY	Nephrology Dialysis Transplantation	37		i343-i344
Wrong Intervention-Not a fully deployed system		Taylor, Jonathan Christopher and Romanowski, Charles and Lorenz, Eleanor and Lo, Christine and B and mann, Oliver and Fenner, John	2018	Computer-aided diagnosis for (123I)FP-CIT imaging: impact on clinical reporting	EJNMMI research	8	1	36
Wrong Intervention-Not a fully deployed system		Van Biesen, W. and Van Cauwenberge, D. and Decruyenaere, J. and Leune, T. and Sterckx, S.	2022	An exploration of expectations and perceptions of practicing physicians on the implementation of computerized clinical decision support systems using a Qsort approach	Bmc Medical Informatics and Decision Making	22	1	10
Duplicate		Henry, K. E. and Kornfield, R. and Sridharan, A. and Linton, R. C. and Groh, C. and Wang, T. and Wu, A. and Mutlu, B. and Saria, S.	2022	Human-machine teaming is key to AI adoption: clinicians' experiences with a deployed machine learning system	npj Digital Medicine	5	1	97
Duplicate		Rabinovich, Diego and Mosquera, C and elaria and Torrens, Pierina and Aineseder, Martina and Benitez, Sonia	2022	User Satisfaction with an AI System for Chest X-Ray Analysis Implemented in a Hospital's Emergency Setting	Studies in health technology and informatics	294		2023-12-08
Duplicate		Henkel, Maurice and Horn, Tobias and Leboutte, Francois and Trotsenko, Pawel and Dugas, Sarah Gina and Sutter, Sarah Ursula and Ficht, Georg and Engesser, Christian and Matthias, Marc and Stalder, Aurelien and Ebbing, Jan and Cornford, Philip and Seifert, Helge and Stieltjes, Bram and Wetterauer, Christian	2022	Initial experience with AI Pathway Companion: Evaluation of dashboard-enhanced clinical decision making in prostate cancer screening	PloS one	17	7	e0271183
Wrong outcome		Choudhury, A.	2022	Frontiers in Digital Health		4		920662
Wrong outcome		Choudhury, A. and Asan, O.	2023	IISE Transactions on Healthcare Systems Engineering		13	2	89-100
Wrong population		Saleh Ibrahim, Yousif and Khalid Al-Azzawi, Waleed and Hamad Mohamad, A. Abdullah and Nouri Hassan, Ahmed and Meraf, Zelalem	2022	Journal of Environmental & Public Health				2023-08-01
Wrong Intervention-Not a fully deployed system		Rainey, C. and O'Regan, T. and Matthew, J. and Skelton, E. and Woznitza, N. and Chu, K. Y. and Goodman, S. and McConnell, J. and Hughes, C. and Bond, R. and Malamateniou, C. and McFadden, S.	2022	Radiography		28	4	881-888
knowledge-based system		Agrawal, A. and Khatri, G. D. and Khurana, B. and Sodickson, A. D. and Liang, Y. Y. and Dreizin, D.	2023	A survey of ASER members on artificial intelligence in emergency radiology: trends, perceptions, and expectations	Emergency Radiology	30	3	267-277
knowledge-based system		Ankolekar, Anshu and van der Heijden, Britt and Dekker, Andre and Roumen, Cheryl and De Ruysscher, Dirk and Reymen, Bart and Berlanga, Adriana and Oberije, Cary and Fijten, Rianne	2022	Clinician perspectives on clinical decision support systems in lung cancer: Implications for shared decisionâ€making	Health Expectations	25	4	1342-1351
knowledge-based system		Choudhury, A. and Asan, O. and Medow, J. E.	2022	Clinicians' Perceptions of an Artificial Intelligence-Based Blood Utilization Calculator: Qualitative Exploratory Study	Jmir Human Factors	9	4	9
knowledge-based system		Dong, Zehua and Wang, Junxiao and Li, Yanxia and Deng, Yunchao and Zhou, Wei and Zeng, Xiaoquan and Gong, Dexin and Liu, Jun and Pan, Jie and Shang, Renduo and Xu, Youming and Xu, Ming and Zhang, Lihui and Zhang, Mengjiao and Tao, Xiao and Zhu, Yijie and Du, Hongliu and Lu, Zihua and Yao, Liwen and Wu, Lianlian	2023	Explainable artificial intelligence incorporated with domain knowledge diagnosing early gastric neoplasms under white light endoscopy	NPJ Digital Medicine	6	1	2023-09-01
knowledge-based system		Hindocha, S. and Zucker, K. and Jena, R. and Banfill, K. and Mackay, K. and Price, G. and Pudney, D. and Wang, J. and Taylor, A.	2023	Artificial Intelligence for Radiotherapy Auto-Contouring: Current Use, Perceptions of and Barriers to Implementation	Clinical oncology (Royal College of Radiologists (Great Britain))	35	4	219-226
knowledge-based system		Hogberg, C. and Larsson, S. and Lang, K. S. A.	2023	Anticipating artificial intelligence in mammography screening: views of Swedish breast radiologists	Bmj Health & Care Informatics	30	1	8
knowledge-based system		Knighton, A. J. and Kuttler, K. G. and Ranade-Kharkar, P. and Allen, L. and Throne, T. and Jacobs, J. R. and Carpenter, L. and Winberg, C. and Johnson, K. and Shrestha, N. and Ferraro, J. P. and Wolfe, D. and Peltan, I. D. and Srivastava, R. and Grissom, C. K.	2022	An alert tool to promote lung protective ventilation for possible acute respiratory distress syndrome	JAMIA Open	5	2	ooac050
knowledge-based system		Rainey, Clare and O'Regan, Tracy and Matthew, Jacqueline and Skelton, Emily and Woznitza, Nick and Chu, Kwun-Ye and Goodman, Spencer and McConnell, Jonathan and Hughes, Ciara and Bond, Raymond and Malamateniou, Christina and McFadden, Sonyia	2022	An insight into the current perceptions of UK radiographers on the future impact of AI on the profession: A cross-sectional survey	Journal of Medical Imaging & Radiation Sciences	53	3	347-361
